# Supplementary material for: Structure-based virtual screening for PDL1 dimerizers: Evaluating generic scoring functions
Source: Curr Res Struct Biol. 2022 Jun 9;4:206–10. doi: 10.1016/j.crstbi.2022.06.002 (PMC9234010; doi:10.1016/j.crstbi.2022.06.002)
Supplement: Multimedia component 1 [file mmc1.xlsx]

## Sheet: PDL1-clusters-0.8
ID	SMILES	Cluster_Group		STATISTICS	Cluster_Group	Population
1--60	CC1=C(C=C(C=C1)CN1[C@@H](CCCC1)C(=O)O)OCC1=C(C(=CC=C1)C1=CC=CC=C1)C	0			0	13
1--91	CC=1C=C(C=CC1OCC1=C(C(=CC=C1)C1=CC=CC=C1)C)CN1[C@@H](CC1)C(=O)O	0			1	13
1--57	CC=1C=C(C=CC1OCC1=C(C(=CC=C1)C1=CC=CC=C1)C)CN1[C@@H](CCCC1)C(=O)O	0			2	9
1--42	CC=1C=C(C=CC1OCC1=C(C(=CC=C1)C1=CC=CC=C1)C)CN1C(CCCCC1)C(=O)O	0			3	8
1--35	ClC=1C=C(C=CC1OCC1=C(C(=CC=C1)C1=CC=CC=C1)C)CN1[C@@H](CCCC1)C(=O)O	0			4	8
1--50	FC=1C=C(C=CC1OCC1=C(C(=CC=C1)C1=CC=CC=C1)C)CN1C(CCCC1)C(=O)O	0			5	7
1--34	ClC=1C=C(C=CC1OCC1=C(C(=CC=C1)C1=CC=CC=C1)C)CN1[C@H](CCCC1)C(=O)O	0			6	7
1--59	CC=1C=C(C=CC1OCC1=C(C(=CC=C1)C1=CC=CC=C1)C)CN1[C@H](CCCC1)C(=O)O	0			7	6
1--8	BrC=1C=C(C=CC1OCC1=C(C(=CC=C1)C1=CC=CC=C1)C)CN1C(CCCC1)C(=O)O	0			8	6
1--76	CC=1C=C(C=CC1OCC1=C(C(=CC=C1)C1=CC=CC=C1)C)CN1[C@H](CCC1)C(=O)O	0			10	6
1--72	CC=1C=C(C=CC1OCC1=C(C(=CC=C1)C1=CC=CC=C1)C)CN1[C@@H](CCC1)C(=O)O	0			11	5
1--73	CC=1C=C(C=CC1OCC1=C(C(=CC=C1)C1=CC=CC=C1)C)CN1C(CCC1)C(=O)O	0			12	5
1--53	CC=1C=C(C=CC1OCC1=C(C(=CC=C1)C1=CC=CC=C1)C)CN1C(CCCC1)C(=O)O	0			13	5
1--238	COC1=C(C(=CC(=C1)OCC1=C(C(=CC=C1)C1=CC=CC=C1)C)OC)CNC(CO)CO	1			14	4
1--234	COC1=C(C(=CC(=C1)OCC1=C(C(=CC=C1)C1=CC=CC=C1)C)OC)CN[C@H](CO)[C@H](CC)C	1			15	4
1--279	COC1=C(C(=CC(=C1)OCC1=C(C(=CC=C1)C1=CC=CC=C1)C)OC)CN[C@@H](CO)[C@@H](C)O	1			16	4
1--278	COC1=C(C(=CC(=C1)OCC1=C(C(=CC=C1)C1=CC=CC=C1)C)OC)CN[C@H](CO)[C@H](C)O	1			21	4
1--241	COC1=C(C(=CC(=C1)OCC1=C(C(=CC=C1)C1=CC=CC=C1)C)OC)CN[C@@H](CO)C(C)C	1			22	4
1--283	COC1=C(C(=CC(=C1)OCC1=C(C(=CC=C1)C1=CC=CC=C1)C)OC)CN[C@H](CO)C1=CC=CC=C1	1			23	4
1--261	COC1=C(C(=CC(=C1)OCC1=C(C(=CC=C1)C1=CC=CC=C1)C)OC)CN[C@@H](CO)C1=CC=CC=C1	1			24	4
1--240	COC1=C(C(=CC(=C1)OCC1=C(C(=CC=C1)C1=CC=CC=C1)C)OC)CN[C@H](CO)CC(C)C	1			20	3
1--244	COC1=C(C(=CC(=C1)OCC1=C(C(=CC=C1)C1=CC=CC=C1)C)OC)CN[C@H](CO)CC	1			26	3
1--235	COC1=C(C(=CC(=C1)OCC1=C(C(=CC=C1)C1=CC=CC=C1)C)OC)CN[C@@H](CO)CC(C)C	1			27	3
1--252	COC1=C(C(=CC(=C1)OCC1=C(C(=CC=C1)C1=CC=CC=C1)C)OC)CN[C@@H](CO)CC	1			28	3
1--243	COC1=C(C(=CC(=C1)OCC1=C(C(=CC=C1)C1=CC=CC=C1)C)OC)CN[C@@H](CO)C	1			29	3
1--242	COC1=C(C(=CC(=C1)OCC1=C(C(=CC=C1)C1=CC=CC=C1)C)OC)CN[C@H](CO)C(C)C	1			32	3
1--103	COC1=C(C(=CC(=C1)OCC1=C(C(=CC=C1)C1=CC=CC=C1)C)OC)CNCCO	2			33	3
1--229	OCCNCC1=C(C=C(OCC=2C(=C(C=CC2)C=2C=C(C=CC2)O)C)C=C1OC)OC	2			35	3
1--181	COC1=C(C(=CC(=C1)OCC1=C(C(=CC=C1)C1=CC=CC=C1)C)OC)CNCCOCCOCCOCCO	2			17	2
1--177	COC1=C(C(=CC(=C1)OCC1=C(C(=CC=C1)C1=CC=CC=C1)C)OC)CNCCCOC1=CC=CC=C1	2			19	2
1--180	C(C1=CC=CC=C1)OCCNCC1=C(C=C(C=C1OC)OCC1=C(C(=CC=C1)C1=CC=CC=C1)C)OC	2			36	2
1--231	C(C)OC=1C=C(C=CC1)C=1C(=C(C=CC1)COC1=CC(=C(C(=C1)OC)CNCCO)OC)C	2			37	2
1--164	COC1=C(C(=CC(=C1)OCC1=C(C(=CC=C1)C1=CC=CC=C1)C)OC)CNCCOCCOCCO	2			39	2
1--163	NCCOCCOCCNCC1=C(C=C(C=C1OC)OCC1=C(C(=CC=C1)C1=CC=CC=C1)C)OC	2			40	2
1--176	COC1=C(C(=CC(=C1)OCC1=C(C(=CC=C1)C1=CC=CC=C1)C)OC)CNCCCN(CCO)CCO	2			41	2
1--78	ClC=1C=C(C=CC1OCC1=C(C(=CC=C1)C1=CC=CC=C1)C)CN[C@H](C(=O)O)C	3			42	2
1--79	ClC=1C=C(C=CC1OCC1=C(C(=CC=C1)C1=CC=CC=C1)C)CN[C@@H](C(=O)O)C	3			43	2
1--117	ClC=1C=C(C=CC1OCC1=C(C(=CC=C1)C1=CC=CC=C1)C)CN[C@H](C(=O)O)[C@H](C)O	3			44	2
1--116	ClC=1C=C(C=CC1OCC1=C(C(=CC=C1)C1=CC=CC=C1)C)CN[C@@H](C(=O)O)[C@@H](C)O	3			45	2
1--115	ClC=1C=C(C=CC1OCC1=C(C(=CC=C1)C1=CC=CC=C1)C)CN[C@@H](C(=O)O)[C@H](C)O	3			46	2
1--104	BrC=1C=C(C=CC1OCC1=C(C(=CC=C1)C1=CC=CC=C1)C)CN[C@H](C(=O)O)C	3			47	2
1--94	CC=1C=C(C=CC1OCC1=C(C(=CC=C1)C1=CC=CC=C1)C)CN[C@H](C(=O)O)C	3			48	2
1--97	CC=1C=C(C=CC1OCC1=C(C(=CC=C1)C1=CC=CC=C1)C)CN[C@@H](C(=O)O)C	3			49	2
1--236	COC1=C(C(=CC(=C1)OCC1=C(C(=CC=C1)C1=CC=CC=C1)C)OC)CNCC(C)O	4			52	2
1--251	COC1=C(C(=CC(=C1)OCC1=C(C(=CC=C1)C1=CC=CC=C1)C)OC)CNC[C@H](CO)O	4			9	1
1--253	COC1=C(C(=CC(=C1)OCC1=C(C(=CC=C1)C1=CC=CC=C1)C)OC)CNC[C@H](C)O	4			18	1
1--257	COC1=C(C(=CC(=C1)OCC1=C(C(=CC=C1)C1=CC=CC=C1)C)OC)CNCC(C(C)C)O	4			25	1
1--266	COC1=C(C(=CC(=C1)OCC1=C(C(=CC=C1)C1=CC=CC=C1)C)OC)CNC[C@H](O)C1=CC=CC=C1	4			30	1
1--239	COC1=C(C(=CC(=C1)OCC1=C(C(=CC=C1)C1=CC=CC=C1)C)OC)CNCC(CC)O	4			31	1
1--263	COC1=C(C(=CC(=C1)OCC1=C(C(=CC=C1)C1=CC=CC=C1)C)OC)CNC[C@@H](O)C1=CC=CC=C1	4			34	1
1--246	COC1=C(C(=CC(=C1)OCC1=C(C(=CC=C1)C1=CC=CC=C1)C)OC)CNC[C@@H](CO)O	4			38	1
1--24	COC1=C(C(=CC(=C1)OCC1=C(C(=CC=C1)C1=CC=CC=C1)C)OC)CNCCCNC(C)=O	5			50	1
1--37	COC1=C(C(=CC(=C1)OCC1=C(C(=CC=C1)C1=CC=CC=C1)C)OC)CNCCNC(C)=O	5			51	1
1--170	COC1=C(C(=CC(=C1)OCC1=C(C(=CC=C1)C1=CC=CC=C1)C)OC)CNCCNC(OCC1=CC=CC=C1)=O	5			53	1
1--286	C(C)OC=1C=C(C=CC1)C=1C(=C(C=CC1)COC1=CC(=C(C(=C1)OC)CNCCNC(C)=O)OC)C	5			54	1
1--285	COC1=C(C(=CC(=C1)OCC1=C(C(=CC=C1)C1=CC(=CC=C1)OC)C)OC)CNCCNC(C)=O	5			55	1
1--70	CC1=C(C(=CC(=C1)OCC1=C(C(=CC=C1)C1=CC=CC=C1)C)C)CNCCNC(C)=O	5			56	1
1--68	COC1=C(C=CC(=C1)OCC1=C(C(=CC=C1)C1=CC=CC=C1)C)CNCCNC(C)=O	5			57	1
1--275	COC1=C(C(=CC(=C1)OCC1=C(C(=CC=C1)C1=CC=CC=C1)C)OC)CN[C@H]1[C@@H](CCCC1)O	6			58	1
1--276	COC1=C(C(=CC(=C1)OCC1=C(C(=CC=C1)C1=CC=CC=C1)C)OC)CN[C@@H]1[C@H](CCC1)O	6			59	1
1--255	COC1=C(C(=CC(=C1)OCC1=C(C(=CC=C1)C1=CC=CC=C1)C)OC)CN[C@H]1[C@H](CCCC1)O	6			60	1
1--25	COC1=C(C(=CC(=C1)OCC1=C(C(=CC=C1)C1=CC=CC=C1)C)OC)CN[C@H]1[C@@H](CCCC1)O	6			61	1
1--254	COC1=C(C(=CC(=C1)OCC1=C(C(=CC=C1)C1=CC=CC=C1)C)OC)CNC1C(CCCC1)O	6			62	1
1--273	COC1=C(C(=CC(=C1)OCC1=C(C(=CC=C1)C1=CC=CC=C1)C)OC)CN[C@@H]1[C@@H](CCC1)O	6			63	1
1--277	COC1=C(C(=CC(=C1)OCC1=C(C(=CC=C1)C1=CC=CC=C1)C)OC)CN[C@H]1[C@@H](CCC1)O	6			64	1
1--89	CC1=C(C=C(C=C1)CNCCNC(C)=O)OCC1=C(C(=CC=C1)C1=CC=CC=C1)C	7			65	1
1--66	ClC=1C=C(C=CC1OCC1=C(C(=CC=C1)C1=CC=CC=C1)C)CNCCNC(C)=O	7			66	1
1--80	FC=1C=C(C=CC1OCC1=C(C(=CC=C1)C1=CC=CC=C1)C)CNCCNC(C)=O	7			67	1
1--88	CC=1C=C(C=CC1OCC1=C(C(=CC=C1)C1=CC=CC=C1)C)CNCCNC(C)=O	7			68	1
1--22	BrC=1C=C(C=CC1OCC1=C(C(=CC=C1)C1=CC=CC=C1)C)CNCCNC(C)=O	7			69	1
1--297	ClC=1C=C(C=CC1OCC1=C(C(=CC=C1)C1=CSC=C1)C)CNCCNC(C)=O	7			70	1
1--51	O[C@@H]1C[C@@H](N(C1)CC1=CC(=C(C=C1)OCC1=C(C(=CC=C1)C1=CC=CC=C1)C)C)C(=O)O	8			71	1
1--52	O[C@H]1C[C@@H](N(C1)CC1=CC(=C(C=C1)OCC1=C(C(=CC=C1)C1=CC=CC=C1)C)C)C(=O)O	8			72	1
1--56	C[C@@H]1C[C@@H](N(C1)CC1=CC(=C(C=C1)OCC1=C(C(=CC=C1)C1=CC=CC=C1)C)C)C(=O)O	8			73	1
1--19	C(C)(=O)O[C@@H]1C[C@H](N(C1)CC1=CC(=C(C=C1)OCC1=C(C(=CC=C1)C1=CC=CC=C1)C)C)C(=O)O	8			74	1
1--23	ClC=1C=C(C=CC1OCC1=C(C(=CC=C1)C1=CC=CC=C1)C)CN1[C@@H](C[C@H](C1)OC)C(=O)O	8			75	1
1--40	CO[C@@H]1C[C@H](N(C1)CC1=CC(=C(C=C1)OCC1=C(C(=CC=C1)C1=CC=CC=C1)C)C)C(=O)O	8			76	1
1--249	COC1=C(C(=CC(=C1)OCC1=C(C(=CC=C1)C1=CC=CC=C1)C)OC)CN[C@H](CO)CCC	9			77	1
1--14	COC1=C(C(=CC(=C1)OCC1=C(C(=CC=C1)C1=CC=CC=C1)C)OC)CNCCN1CCOCC1	10			78	1
1--10	COC1=C(C(=CC(=C1)OCC1=C(C(=CC=C1)C1=CC=CC=C1)C)OC)CNCCN1CCN(CC1)C	10			79	1
1--171	COC1=C(C(=CC(=C1)OCC1=C(C(=CC=C1)C1=CC=CC=C1)C)OC)CNCCCN1CCN(CC1)C	10			80	1
1--165	COC1=C(C(=CC(=C1)OCC1=C(C(=CC=C1)C1=CC=CC=C1)C)OC)CNCCN1CCN(CC1)C1=C(C=CC=C1)OC	10			81	1
1--169	COC1=C(C(=CC(=C1)OCC1=C(C(=CC=C1)C1=CC=CC=C1)C)OC)CNCCN1CCS(CC1)(=O)=O	10			82	1
1--167	COC1=C(C(=CC(=C1)OCC1=C(C(=CC=C1)C1=CC=CC=C1)C)OC)CNCCN1CCN(CC1)C1=NC=CC=N1	10			83	1
1--15	COC1=C(C(=CC(=C1)OCC1=C(C(=CC=C1)C1=CC=CC=C1)C)OC)CN1C(CCCC1)C(=O)O	11			84	1
1--41	CC1=C(C(=CC(=C1)OCC1=C(C(=CC=C1)C1=CC=CC=C1)C)C)CN1C(CCCC1)C(=O)O	11			85	1
1--38	COC1=C(C=CC(=C1)OCC1=C(C(=CC=C1)C1=CC=CC=C1)C)CN1C(CCCC1)C(=O)O	11			86	1
1--1	COC1=C(CN2[C@@H](CCCC2)C(=O)O)C(=CC(=C1)OCC=1C(=C(C=CC1)C1=CC=CC=C1)C)OC	11			87	1
1--161	C(#N)C1=C(C=CC=C1C1=CC=CC=C1)COC1=CC(=C(C(=C1)OC)CN1[C@@H](CCCC1)C(=O)O)OC	11			88	1
1--150	COC=1C=C(OCC2=C(C#N)C(=CC=C2)C2=CC=CC=C2)C=C(C1CN1CCCC1)OC	12			89	1
1--125	COC=1C=C(OCC2=C(C#N)C(=CC=C2)C2=CC=CC=C2)C=C(C1CN1CC(CCC1)C)OC	12			90	1
1--154	C(C)(=O)N1CCN(CCC1)CC1=C(C=C(OCC2=C(C#N)C(=CC=C2)C2=CC=CC=C2)C=C1OC)OC	12			91	1
1--128	COC=1C=C(OCC2=C(C#N)C(=CC=C2)C2=CC=CC=C2)C=C(C1CN1CCOCC1)OC	12			92	1
1--153	N1(CCC1)CC1=C(C=C(OCC2=C(C#N)C(=CC=C2)C2=CC=CC=C2)C=C1OC)OC	12			93	1
1--124	C1(CC1)NCC1=C(C=C(OCC2=C(C#N)C(=CC=C2)C2=CC=CC=C2)C=C1OC)OC	13			94	1
1--134	C1(CCC1)NCC1=C(C=C(OCC2=C(C#N)C(=CC=C2)C2=CC=CC=C2)C=C1OC)OC	13			95	1
1--136	C1(CCCCC1)NCC1=C(C=C(OCC2=C(C#N)C(=CC=C2)C2=CC=CC=C2)C=C1OC)OC	13			96	1
1--135	C1(CCCC1)NCC1=C(C=C(OCC2=C(C#N)C(=CC=C2)C2=CC=CC=C2)C=C1OC)OC	13			97	1
1--144	OC1CCC(CC1)NCC1=C(C=C(OCC2=C(C#N)C(=CC=C2)C2=CC=CC=C2)C=C1OC)OC	13			98	1
1--55	CC=1C=C(C=CC1OCC1=C(C(=CC=C1)C1=CC=CC=C1)C)CN1C[C@@H](CCC1)C(=O)O	14			99	1
1--58	CC=1C=C(C=CC1OCC1=C(C(=CC=C1)C1=CC=CC=C1)C)CN1CCC(CC1)C(=O)O	14			100	1
1--54	CC=1C=C(C=CC1OCC1=C(C(=CC=C1)C1=CC=CC=C1)C)CN1CC(CCC1)C(=O)O	14			101	1
1--33	ClC=1C=C(C=CC1OCC1=C(C(=CC=C1)C1=CC=CC=C1)C)CN1CCC(CC1)C(=O)O	14			102	1
1--264	COC1=C(C(=CC(=C1)OCC1=C(C(=CC=C1)C1=CC=CC=C1)C)OC)CNC[C@H](CC(=O)O)O	15			103	1
1--111	COC1=C(C(=CC(=C1)OCC1=C(C(=CC=C1)C1=CC=CC=C1)C)OC)CNC[C@H](CC(=O)O)O	15			104	1
1--295	C(#N)C1=C(C=CC=C1C1=CC=CC=C1)COC1=CC(=C(C(=C1)OC)CNC[C@H](CC(=O)O)O)OC	15			105	1
1--281	COC1=C(C(=CC(=C1)OCC1=C(C(=CC=C1)C1=CC=CC=C1)C)OC)CNC[C@@H](CC(=O)O)O	15			106	1
1--6	COC1=C(C(=CC(=C1)OCC1=C(C(=CC=C1)C1=CC=CC=C1)C)OC)CNC(CN1CCN(CC1)C)(C)C	16			107	1
1--290	C(C)OC=1C=C(C=CC1)C=1C(=C(C=CC1)COC1=CC(=C(C(=C1)OC)CNC(CN1CCN(CC1)C)(C)C)OC)C	16			108	1
1--292	COC1=C(C(=CC(=C1)OCC1=C(C(=CC=C1)C1=CC(=CC=C1)OCOC)C)OC)CNC(CN1CCN(CC1)C)(C)C	16			109	1
1--293	COC1=C(C(=CC(=C1)OCC1=C(C(=CC=C1)C1=CC(=CC=C1)OCC=C)C)OC)CNC(CN1CCN(CC1)C)(C)C	16			110	1
1--267	COC1=C(C(=CC(=C1)OCC1=C(C(=CC=C1)C1=CC=CC=C1)C)OC)CNCC(O)C=1C=NC=CC1	17			111	1
1--268	COC1=C(C(=CC(=C1)OCC1=C(C(=CC=C1)C1=CC=CC=C1)C)OC)CNCC(O)C1=CC=NC=C1	17			112	1
1--258	COC1=C(C(=CC(=C1)OCC1=C(C(=CC=C1)C1=CC=CC=C1)C)OC)CNCC(CN(C)C)O	18			113	1
1--182	COC1=C(C(=CC(=C1)OCC1=C(C(=CC=C1)C1=CC=CC=C1)C)OC)CNCCOCCOCCOCCOCCOCCOCCC(=O)O	19			114	1
1--183	COC1=C(C(=CC(=C1)OCC1=C(C(=CC=C1)C1=CC=CC=C1)C)OC)CNCCOCCOCCOCCOCCC(=O)O	19			115	1
1--127	OC1CCN(CC1)CC1=C(C=C(OCC2=C(C#N)C(=CC=C2)C2=CC=CC=C2)C=C1OC)OC	20			116	1
1--158	OC1CN(CCC1)CC1=C(C=C(OCC2=C(C#N)C(=CC=C2)C2=CC=CC=C2)C=C1OC)OC	20			117	1
1--151	OCC1CN(CCC1)CC1=C(C=C(OCC2=C(C#N)C(=CC=C2)C2=CC=CC=C2)C=C1OC)OC	20			118	1
1--140	CN(CCNCC1=C(C=C(OCC2=C(C#N)C(=CC=C2)C2=CC=CC=C2)C=C1OC)OC)C	21			119	1
1--146	COC=1C=C(OCC2=C(C#N)C(=CC=C2)C2=CC=CC=C2)C=C(C1CNC)OC	21			120	1
1--141	COC=1C=C(OCC2=C(C#N)C(=CC=C2)C2=CC=CC=C2)C=C(C1CNCCOC)OC	21			121	1
1--142	OCCNCC1=C(C=C(OCC2=C(C#N)C(=CC=C2)C2=CC=CC=C2)C=C1OC)OC	21			122	1
1--132	OC1=C(C=CC=C1)CNCC1=C(C=C(OCC2=C(C#N)C(=CC=C2)C2=CC=CC=C2)C=C1OC)OC	22			123	1
1--131	OC=1C=C(C=CC1)CNCC1=C(C=C(OCC2=C(C#N)C(=CC=C2)C2=CC=CC=C2)C=C1OC)OC	22			124	1
1--133	OC1=CC=C(C=C1)CNCC1=C(C=C(OCC2=C(C#N)C(=CC=C2)C2=CC=CC=C2)C=C1OC)OC	22			125	1
1--130	COC=1C=C(OCC2=C(C#N)C(=CC=C2)C2=CC=CC=C2)C=C(C1CNCC1=CC=NC=C1)OC	22			126	1
1--12	COC1=C(C(=CC(=C1)OCC1=C(C(=CC=C1)C1=CC=CC=C1)C)OC)CNCCCN1C(CCC1)=O	23			127	1
1--11	COC1=C(C(=CC(=C1)OCC1=C(C(=CC=C1)C1=CC=CC=C1)C)OC)CNCCN1C(CCCC1)=O	23			128	1
1--18	COC1=C(C(=CC(=C1)OCC1=C(C(=CC=C1)C1=CC=CC=C1)C)OC)CNCCN1C(CCC1)=O	23			129	1
1--137	COC=1C=C(OCC2=C(C#N)C(=CC=C2)C2=CC=CC=C2)C=C(C1CNCCCN1C(CCC1)=O)OC	23			130	1
1--107	FC=1C=C(C=C(C1)OC)C=1C(=C(C=CC1)COC1=CC(=C(C(=C1)OC)CN[C@@H](C(=O)O)C)OC)C	24			131	1
1--48	COC1=C(C(=CC(=C1)OCC1=C(C(=CC=C1)C1=CC=CC=C1)C)OC)CN[C@H](C(=O)O)C	24			132	1
1--227	FC=1C=C(C=C(C1)OC)C=1C(=C(C=CC1)COC1=CC(=C(C(=C1)OC)CN[C@@H](C(=O)O)C)OC)C	24			133	1
1--106	COC1=C(C(=CC(=C1)OCC1=C(C(=CC=C1)C1=CC(=CC=C1)OC)C)OC)CN[C@@H](C(=O)O)C	24			134	1
1--86	CN([C@@H](C(=O)O)C)CC1=CC(=C(C=C1)OCC1=C(C(=CC=C1)C1=CC=CC=C1)C)C	25			135	1
1--87	CC1=C(C(=CC(=C1)OCC1=C(C(=CC=C1)C1=CC=CC=C1)C)C)CNCCC(=O)N	26			136	1
1--47	COC1=C(C(=CC(=C1)OCC1=C(C(=CC=C1)C1=CC=CC=C1)C)OC)CNCCC(=O)N	26			137	1
1--83	COC1=C(C=CC(=C1)OCC1=C(C(=CC=C1)C1=CC=CC=C1)C)CNCCC(=O)N	26			138	1
1--282	COC1=C(C(=CC(=C1)OCC1=C(C(=CC=C1)C1=CC=CC=C1)C)OC)CNC(CO)(CO)CC	27			139	1
1--233	COC1=C(C(=CC(=C1)OCC1=C(C(=CC=C1)C1=CC=CC=C1)C)OC)CNC(CO)(CO)C	27			140	1
1--196	COC1=C(C(=CC(=C1)OCC1=C(C(=CC=C1)C1=CC=CC=C1)C)OC)CNC(CO)(CO)CO	27			141	1
1--274	COC1=C(C(=CC(=C1)OCC1=C(C(=CC=C1)C1=CC=CC=C1)C)OC)CNCC1(CCN(CC1)C)O	28			142	1
1--272	COC1=C(C(=CC(=C1)OCC1=C(C(=CC=C1)C1=CC=CC=C1)C)OC)CNCC1(CCCCC1)O	28			143	1
1--280	COC1=C(C(=CC(=C1)OCC1=C(C(=CC=C1)C1=CC=CC=C1)C)OC)CNCC1(CCC1)O	28			144	1
1--69	COC1=C(C(=CC(=C1)OCC1=C(C(=CC=C1)C1=CC=CC=C1)C)OC)CNC1CCC1	29			145	1
1--26	COC1=C(C(=CC(=C1)OCC1=C(C(=CC=C1)C1=CC=CC=C1)C)OC)CNC1CN(CCC1)C	29			146	1
1--17	COC1=C(C(=CC(=C1)OCC1=C(C(=CC=C1)C1=CC=CC=C1)C)OC)CNC1CN(CCC1)CC	29			147	1
1--250	COC1=C(C(=CC(=C1)OCC1=C(C(=CC=C1)C1=CC=CC=C1)C)OC)CNC(C(C)O)C	30			148	1
1--245	COC1=C(C(=CC(=C1)OCC1=C(C(=CC=C1)C1=CC(=CC=C1)OCCC)C)OC)CNCCO	31			149	1
1--205	CC1=C(C=CC=C1C1=CC=CC=C1)COC1=CC=C(C=N1)CNC1CCCC1	32			150	1
1--222	CC1=C(C=CC=C1C1=CC=CC=C1)COC1=CC=C(C=N1)CNC1CCC(CC1)O	32			151	1
1--204	CC1=C(C=CC=C1C1=CC=CC=C1)COC1=CC=C(C=N1)CNC1CCC1	32			152	1
1--218	CN(CCNCC=1C=NC(=CC1)OCC1=C(C(=CC=C1)C1=CC=CC=C1)C)C	33			153	1
1--219	COCCNCC=1C=NC(=CC1)OCC1=C(C(=CC=C1)C1=CC=CC=C1)C	33			154	1
1--220	CC1=C(C=CC=C1C1=CC=CC=C1)COC1=CC=C(C=N1)CNCCO	33			155	1
1--172	COC1=C(C(=CC(=C1)OCC1=C(C(=CC=C1)C1=CC=CC=C1)C)OC)CNCCCN1CCOCC1	34			156	1
1--100	CC=1C=C(C=CC1OCC1=C(C(=CC=C1)C1=CC=CC=C1)C)CN1CCC1	35			157	1
1--67	BrC=1C=C(C=CC1OCC1=C(C(=CC=C1)C1=CC=CC=C1)C)CN1CCC1	35
1--98	ClC=1C=C(C=CC1OCC1=C(C(=CC=C1)C1=CC=CC=C1)C)CN1CCC1	35
1--29	BrC=1C=C(C=CC1OCC1=C(C(=CC=C1)C1=CC=CC=C1)C)CNCCC(=O)N	36
1--96	CC=1C=C(C=CC1OCC1=C(C(=CC=C1)C1=CC=CC=C1)C)CNCCC(=O)N	36
1--93	CC1=C(C=CC=C1C1=CC=CC=C1)COC1=CC=C(C=C1)CNCC1CCC(N1)=O	37
1--92	CC1=C(C=CC=C1C1=CC=CC=C1)COC1=CC=C(C=C1)CNCC1CCC(N1)=O	37
1--81	COC1=C(C=CC(=C1)OCC1=C(C(=CC=C1)C1=CC=CC=C1)C)CN[C@H](C(=O)O)C	38
1--110	CC=1C=C(C=CC1OCC1=C(C(=CC=C1)C1=CC=CC=C1)C)CNCC1CC(N1)=O	39
1--77	CC=1C=C(C=CC1OCC1=C(C(=CC=C1)C1=CC=CC=C1)C)CNCC1CCC(N1)=O	39
1--75	CC1=C(C=CC=C1C1=CC=CC=C1)COC1=CC=C(C=C1)CN1C(CCCC1)C(=O)O	40
1--49	CC1=C(C=CC=C1C1=CC=CC=C1)COC=1C=C(C=CC1)CN1C(CCCC1)C(=O)O	40
1--71	CC=1C=C(C=CC1OCC1=C(C(=CC=C1)C1=CC=CC=C1)C)C(C)NCCNC(C)=O	41
1--45	ClC=1C=C(C=CC1OCC1=C(C(=CC=C1)C1=CC=CC=C1)C)C(C)NCCNC(C)=O	41
1--109	CC1=C(C=CC=C1C1=CC=CC=C1)COC1=C2CCC(C2=CC=C1)NCCNC(C)=O	42
1--62	CC1=C(C=CC=C1C1=CC=CC=C1)COC1=C2CCCC(C2=CC=C1)NCCNC(C)=O	42
1--3	CC=1C=C(C=CC1OCC1=C(C(=CC=C1)C1=CC=CC=C1)C)CNCCO	43
1--102	CC=1C=C(C=CC1OCC1=C(C(=CC=C1)C1=CC=CC=C1)C)CNCCO	43
1--291	O1CCOC2=C1C=CC(=C2)C=2C(=C(C=CC2)COC2=CC(=C(C(=C2)OC)CNC(CN2CCN(CC2)C)(C)C)OC)C	44
1--288	O1COC2=C1C=CC(=C2)C=2C(=C(C=CC2)COC2=CC(=C(C(=C2)OC)CNC(CN2CCN(CC2)C)(C)C)OC)C	44
1--289	O1CCOC2=C1C=CC(=C2)C=2C(=C(C=CC2)COC2=CC(=C(C(=C2)OC)CNCCNC(C)=O)OC)C	45
1--287	O1COC2=C1C=CC(=C2)C=2C(=C(C=CC2)COC2=CC(=C(C(=C2)OC)CNCCNC(C)=O)OC)C	45
1--237	COC1=C(C(=CC(=C1)OCC1=C(C(=CC=C1)C1=CC=CC=C1)C)OC)CNC1(CCCC1)CO	46
1--270	COC1=C(C(=CC(=C1)OCC1=C(C(=CC=C1)C1=CC=CC=C1)C)OC)CNC1(CCOCC1)CO	46
1--259	C1(CC1)[C@H](CO)NCC1=C(C=C(C=C1OC)OCC1=C(C(=CC=C1)C1=CC=CC=C1)C)OC	47
1--269	C1(CCCCC1)[C@@H](CO)NCC1=C(C=C(C=C1OC)OCC1=C(C(=CC=C1)C1=CC=CC=C1)C)OC	47
1--228	O1COC2=C1C=CC(=C2)C=2C(=C(C=CC2)COC2=CC(=C(C(=C2)OC)CN[C@@H](C(=O)O)C)OC)C	48
1--108	O1COC2=C1C=CC(=C2)C=2C(=C(C=CC2)COC2=CC(=C(C(=C2)OC)CN[C@@H](C(=O)O)C)OC)C	48
1--208	CC1=C(C=CC=C1C1=CC=CC=C1)COC1=NC=C(C=C1)CN1CCCC1	49
1--203	N1(CCC1)CC=1C=CC(=NC1)OCC1=C(C(=CC=C1)C1=CC=CC=C1)C	49
1--166	COC1=C(C(=CC(=C1)OCC1=C(C(=CC=C1)C1=CC=CC=C1)C)OC)CNCCN1CCN(CC1)C1=NC=CC=C1	50
1--149	C(C)(=O)N1CCN(CC1)CC1=C(C=C(OCC2=C(C#N)C(=CC=C2)C2=CC=CC=C2)C=C1OC)OC	51
1--123	COC=1C=C(OCC2=C(C#N)C(=CC=C2)C2=CC=CC=C2)C=C(C1CNCC1=NC=CC=C1)OC	52
1--147	COC=1C=C(OCC2=C(C#N)C(=CC=C2)C2=CC=CC=C2)C=C(C1CNCCC1=NC=CC=C1)OC	52
1--138	COC=1C=C(OCC2=C(C#N)C(=CC=C2)C2=CC=CC=C2)C=C(C1CNC(C)C)OC	53
1--129	COC=1C=C(OCC2=C(C#N)C(=CC=C2)C2=CC=CC=C2)C=C(C1CNCC=1C=NC=CC1)OC	54
1--9	COC1=C(C(=CC(=C1)OCC1=C(C(=CC=C1)C1=CC=CC=C1)C)OC)CNCC(=O)N1CCOCC1	55
1--99	COC1=C(C=CC(=C1)OCC1=C(C(=CC=C1)C1=CC=CC=C1)C)CN1CCC1	56
1--95	CN(CC(=O)O)CC1=CC(=C(C=C1)OCC1=C(C(=CC=C1)C1=CC=CC=C1)C)C	57
1--90	CC=1C=C(C=CC1OCC1=C(C(=CC=C1)C1=CC=CC=C1)C)CN1[C@@H](CCC1)CO	58
1--85	CC=1C=C(C=CC1OCC1=C(C(=CC=C1)C1=CC=CC=C1)C)CNC(CC(=O)O)C	59
1--84	COC1=C(C(=CC(=C1)OCC1=C(C(=CC=C1)C1=CC=CC=C1)C)OC)CN1CCC1	60
1--82	CC1=C(C=CC=C1C1=CC=CC=C1)COC=1C=C(C=CC1)CN[C@H](C(=O)O)C	61
1--7	COC1=C(C(=CC(=C1)OCC1=C(C(=CC=C1)C1=CC=CC=C1)C)OC)CNCCN(S(=O)(=O)C)C	62
1--74	CC=1C=C(C=CC1OCC1=C(C(=CC=C1)C1=CC=CC=C1)C)CN[C@H]1[C@@H](CCCC1)O	63
1--65	ClC=1C=C(C=CC1OCC1=C(C(=CC=C1)C1=CC=CC=C1)C)CNC(C(=O)O)(C)C	64
1--64	CC=1C=C(C=CC1OCC1=C(C(=CC=C1)C1=CC=CC=C1)C)CN1CC(=CCC1)C(=O)O	65
1--63	CC1=C(C=CC=C1C1=CC=CC=C1)COC=1C=C2CCCC(C2=CC1)NCCNC(C)=O	66
1--61	CC1=C(C=CC=C1C1=CC=CC=C1)COC=1C=C(C=CC1)CNCCCN1C(CCC1)=O	67
1--5	C(C)(=O)NCCNCC1=C(C(=C(C=C1OC)OCC1=C(C(=CC=C1)C1=CC=CC=C1)C)Br)OC	68
1--4	COC=1C=C(C=CC1)C1=C(C(=CC=C1)COC1=CC=C(CN2CCC2)C=C1)C	69
1--46	COC1=C(C(=CC(=C1)OCC1=C(C(=CC=C1)C1=CC=CC=C1)C)OC)CN(CC(=O)O)C	70
1--44	CC=1C=C(C=CC1OCC1=C(C(=CC=C1)C1=CC=CC=C1)C)CNCCCN1C(CCC1)=O	71
1--43	CC=1C=C(C=CC1OCC1=C(C(=CC=C1)C1=CC=CC=C1)C)CN1C(CCCC1)CC(=O)O	72
1--39	CC1=C(C=CC=C1C1=CC=CC=C1)COC=1C=C(C=CC1)CN1CCC1	73
1--36	COC1=C(C(=CC(=C1)OCC1=C(C(=CC=C1)C1=CC=CC=C1)C)OC)CNCC(=O)N(C)C	74
1--32	COC1=C(C(=CC(=C1)OCC1=C(C(=CC=C1)C1=CC=CC=C1)C)OC)CNC(CC(=O)O)C	75
1--31	ClC=1C=C(C=CC1OCC1=C(C(=CC=C1)C1=CC=CC=C1)C)CN1C(COCC1)C(=O)O	76
1--30	CC1=C(C=CC=C1C1=CC=CC=C1)COC=1C=C(C=CC1)CNCCC(=O)N	77
1--2	CC1=C(C=CC=C1COC=1C=C2CCN(CC2=CC1)CC(=O)O)C1=CC=CC=C1	78
1--296	O[C@@H](CC(=O)O)CNCC1=NC=C(C=C1)OCC1=C(C(=CC=C1)C1=CC=CC=C1)C	79
1--294	FC1=C(C=C(C=C1)OCCOC)C=1C(=C(C=CC1)COC1=CC(=C(C(=C1)OC)CNC(CN1CCN(CC1)C)(C)C)OC)C	80
1--28	CC=1C=C(C=CC1OCC1=C(C(=CC=C1)C1=CC=CC=C1)C)CN1[C@](CCC1)(C(=O)O)CC=C	81
1--284	COC1=C(C(=CC(=C1)OCC1=C(C(=CC=C1)C1=CC=CC=C1)C)OC)CN1CCC(CC1)(C(=O)N)O	82
1--27	COC1=C(C=CC(=C1C)OCC1=C(C(=CC=C1)C1=CC=CC=C1)C)CN1[C@@H](CCCC1)C(=O)O	83
1--271	COC1=C(C(=CC(=C1)OCC1=C(C(=CC=C1)C1=CC=CC=C1)C)OC)CNCC(O)C=1N(C=CN1)C	84
1--265	COC1=C(C(=CC(=C1)OCC1=C(C(=CC=C1)C1=CC=CC=C1)C)OC)CNC1C(CSC1)O	85
1--262	COC1=C(C(=CC(=C1)OCC1=C(C(=CC=C1)C1=CC=CC=C1)C)OC)CNC1C(CC2=CC=CC=C12)O	86
1--260	COC1=C(C(=CC(=C1)OCC1=C(C(=CC=C1)C1=CC=CC=C1)C)OC)CNC(C(C)(O)C)C	87
1--256	COC1=C(C(=CC(=C1)OCC1=C(C(=CC=C1)C1=CC=CC=C1)C)OC)CN[C@@H]1[C@H](COC1)O	88
1--248	COC1=C(C(=CC(=C1)OCC1=C(C(=CC=C1)C1=CC=CC=C1)C)OC)CNCC(C)(O)C	89
1--247	COC1=C(C(=CC(=C1)OCC1=C(C(=CC=C1)C1=CC=CC=C1)C)OC)CN[C@@](C(=O)O)(CC)C	90
1--232	COC1=C(C(=CC(=C1)OCC1=C(C(=CC=C1)C1=CC(=CC=C1)OCCN1CCCCC1)C)OC)CNCCO	91
1--230	O1COC2=C1C=CC(=C2)C=2C(=C(C=CC2)COC2=CC(=C(C(=C2)OC)CNCCO)OC)C	92
1--226	CC1=C(C=CC=C1C1=CC=CC=C1)COC1=CC=C(C=N1)CN1C[C@H](CC1)NC(C)=O	93
1--225	CC1=C(C=CC=C1C1=CC=CC=C1)COC1=CC=C(C=N1)CNCC1CCC(N1)=O	94
1--224	CC1=C(C=CC=C1C1=CC=CC=C1)COC1=CC=C(C=N1)CN[C@H](C(=O)O)C	95
1--223	CC1=C(C=CC=C1C1=CC=CC=C1)COC1=CC=C(C=N1)CNCCC(=O)N	96
1--221	CC1=C(C=CC=C1C1=CC=CC=C1)COC1=CC=C(C=N1)CNC1(CCCC1)CO	97
1--21	COC1=C(C(=CC(=C1)OCC1=C(C(=CC=C1)C1=CC=CC=C1)C)OC)CNC(C)C1=NN=C(N1)C	98
1--217	CC1=C(C=CC=C1C1=CC=CC=C1)COC1=CC=C(C=N1)CNCCNC(C)=O	99
1--216	CNCC=1C=NC(=CC1)OCC1=C(C(=CC=C1)C1=CC=CC=C1)C	100
1--215	CC1=C(C=CC=C1C1=CC=CC=C1)COC1=CC=C(C=N1)CNC(C)C	101
1--214	CC1=C(C=CC=C1C1=CC=CC=C1)COC1=NC=C(C=C1)CN1C(CCC1)C	102
1--213	CC1=C(C=CC=C1C1=CC=CC=C1)COC1=CC=C(C=N1)CN1CCC(CC1)O	103
1--212	CC1=C(C=CC=C1C1=CC=CC=C1)COC1=CC=C(C=N1)CN1CC(CCC1)CO	104
1--211	CC1=C(C=CC=C1C1=CC=CC=C1)COC1=CC=C(C=N1)CN1CC(CCC1)C(=O)O	105
1--210	CC1=C(C=CC=C1C1=CC=CC=C1)COC1=CC=C(C=N1)CN1[C@@H](CCCC1)C(=O)O	106
1--20	OCCNC(=O)C1CCN(CC1)CC1=CC(=C(C=C1)OCC1=C(C(=CC=C1)C1=CC=CC=C1)C)C	107
1--209	CC1=C(C=CC=C1C1=CC=CC=C1)COC1=CC=C(C=N1)CN1[C@@H](CCC1)CO	108
1--207	CC1=C(C=CC=C1C1=CC=CC=C1)COC1=CC=C(C=N1)CNCCC1=NC=CC=C1	109
1--206	CC1=C(C=CC=C1C1=CC=CC=C1)COC1=CC=C(C=N1)CNCCCN1C(CCC1)=O	110
1--202	COC1=NC(=CC=C1CNCCNC(C)=O)OCC1=C(C(=CC=C1)C1=CC=CC=C1)C	111
1--201	O1CCOC2=C1C=CC(=C2)C=2C(=C(C=CC2)COC2=CC(=C(C=C2F)CN2[C@@H](CCCC2)C(=O)O)F)C	112
1--200	O1CCOC2=C1C=CC(=C2)C=2C(=C(C=CC2)COC2=CC(=C(C=C2F)CNC[C@H](CC(=O)O)O)F)C	113
1--199	O1CCOC2=C1C=CC(=C2)C=2C(=C(C=CC2)COC2=CC(=C(C=C2F)CNCCNC(C)=O)F)C	114
1--198	C(#N)C=1C=C(C=CC1OCC1=C(C(=CC=C1)C1=CC=CC=C1)C)CNCCNC(C)=O	115
1--197	ClC=1C=C(C=CC1OCC1=C(C(=CC=C1)C1=CC=CC=C1)C)CNC[C@H](CC(=O)O)O	116
1--195	COC1=C(C(=CC(=C1)OCC1=C(C(=CC=C1)C1=CC=CC=C1)C)OC)CN1CC2(N=N2)C[C@H]1C(=O)O	117
1--194	COC1=C(C(=CC(=C1)OCC1=C(C(=CC=C1)C1=CC=CC=C1)C)OC)CN(CCNC(=O)/C=C/C(=O)OCC)C	118
1--193	COC1=C(C(=CC(=C1)OCC1=C(C(=CC=C1)C1=CC=CC=C1)C)OC)CN(CCNC(C=C)=O)C	119
1--192	COC1=C(C(=CC(=C1)OCC1=C(C(=CC=C1)C1=CC=CC=C1)C)OC)CN(CCNS(=O)(=O)C=1C=C2C=CC(OC2=CC1)=O)C	120
1--191	COC1=C(C(=CC(=C1)OCC1=C(C(=CC=C1)C1=CC=CC=C1)C)OC)CN(CCNC(NC1=CC=CC=C1)=O)C	121
1--190	NCCN(C)CC1=C(C=C(C=C1OC)OCC1=C(C(=CC=C1)C1=CC=CC=C1)C)OC	122
1--189	COC1=C(C(=CC(=C1)OCC1=C(C(=CC=C1)C1=CC=CC=C1)C)OC)CNCC(=O)NCC(=O)N[C@H](C(=O)O)CC(C)C	123
1--188	C1(CCC1)CNCC1=C(C=C(C=C1OC)OCC1=C(C(=CC=C1)C1=CC=CC=C1)C)OC	124
1--187	FC1(CC(C1)CNCC1=C(C=C(C=C1OC)OCC1=C(C(=CC=C1)C1=CC=CC=C1)C)OC)F	125
1--186	COC1=C(C(=CC(=C1)OCC1=C(C(=CC=C1)C1=CC=CC=C1)C)OC)CNCCC[C@@H](C(=O)O)NC(C)=O	126
1--185	COC1=C(C(=CC(=C1)OCC1=C(C(=CC=C1)C1=CC=CC=C1)C)OC)CNCC(=O)NCC(=O)NCC(=O)O	127
1--184	N(C(=N)N)CCC[C@@H](C(=O)O)NC([C@@H](CC1=CC=CC=C1)NC(CNCC1=C(C=C(C=C1OC)OCC1=C(C(=CC=C1)C1=CC=CC=C1)C)OC)=O)=O	128
1--179	COC1=C(C(=CC(=C1)OCC1=C(C(=CC=C1)C1=CC=CC=C1)C)OC)CNCCCN1CCN(CC1)C=1C=C(C=CC1)O	129
1--178	COC1=C(C(=CC(=C1)OCC1=C(C(=CC=C1)C1=CC=CC=C1)C)OC)CNCCC(C(=O)O)O	130
1--175	COC1=C(C(=CC(=C1)OCC1=C(C(=CC=C1)C1=CC=CC=C1)C)OC)CNCCC(=O)NCCC=1N=CNC1	131
1--174	COC1=C(C(=CC(=C1)OCC1=C(C(=CC=C1)C1=CC=CC=C1)C)OC)CNCC1CC(N1)=O	132
1--173	COC1=C(C(=CC(=C1)OCC1=C(C(=CC=C1)C1=CC=CC=C1)C)OC)CNCCCN1C=NC=C1	133
1--16	CN(CC(=O)O)CC1=CC(=CC=C1)OCC1=C(C(=CC=C1)C1=CC=CC=C1)C	134
1--168	C(C)(C)(C)OC(=O)N1CCN(CC1)CCNCC1=C(C=C(C=C1OC)OCC1=C(C(=CC=C1)C1=CC=CC=C1)C)OC	135
1--162	ClC=1C=C(C=CC1OCC1=C(C(=CC=C1)C1=CC=CC=C1)C)CN1CC2(N=N2)C[C@H]1C(=O)O	136
1--160	C(#N)C1=C(C=CC=C1C1=CC=CC=C1)COC1=CC(=C(C(=C1)OC)CN1[C@@H](CCC1)C(=O)N)OC	137
1--159	C(#N)C1=C(C=CC=C1C1=CC=CC=C1)COC1=CC(=C(C(=C1)OC)CN1CC(CCC1)C(=O)O)OC	138
1--157	CC1N(C(CC1)C)CC1=C(C=C(OCC2=C(C#N)C(=CC=C2)C2=CC=CC=C2)C=C1OC)OC	139
1--156	OC[C@H]1N(CCC1)CC1=C(C=C(OCC2=C(C#N)C(=CC=C2)C2=CC=CC=C2)C=C1OC)OC	140
1--155	C(C)N(CC1=CC=NC=C1)CC1=C(C=C(OCC2=C(C#N)C(=CC=C2)C2=CC=CC=C2)C=C1OC)OC	141
1--152	C(#N)C1=C(C=CC=C1C1=CC=CC=C1)COC1=CC(=C(C(=C1)OC)CN1C[C@H](CC1)NC(C)=O)OC	142
1--148	COC=1C=C(OCC2=C(C#N)C(=CC=C2)C2=CC=CC=C2)C=C(C1CN1C(CCC1)C)OC	143
1--145	C(#N)C1=C(C=CC=C1C1=CC=CC=C1)COC1=CC(=C(C(=C1)OC)CNCCC(=O)N)OC	144
1--143	OCC1(CCCC1)NCC1=C(C=C(OCC2=C(C#N)C(=CC=C2)C2=CC=CC=C2)C=C1OC)OC	145
1--13	COC1=C(C(=CC(=C1)OCC1=C(C(=CC=C1)C1=CC=CC=C1)C)OC)CNCCN1CC(NCC1)=O	146
1--139	C(#N)C1=C(C=CC=C1C1=CC=CC=C1)COC1=CC(=C(C(=C1)OC)CNCCNC(C)=O)OC	147
1--126	COC=1C=C(OCC2=C(C#N)C(=CC=C2)C2=CC=CC=C2)C=C(C1CNCCN1CCCC1)OC	148
1--122	CC1=C(C=CC=C1C1=CC=CC=C1)COC=1C=CC(=NC1)CNCC1CCC(N1)=O	149
1--121	CNCC1=NC=C(C=C1)OCC1=C(C(=CC=C1)C1=CC=CC=C1)C	150
1--120	CC1=C(C=CC=C1C1=CC=CC=C1)COC=1C=CC(=NC1)CNC1(CCCC1)CO	151
1--119	CC1=C(C=CC=C1C1=CC=CC=C1)COC=1C=CC(=NC1)CNCCO	152
1--118	CC1=C(C=CC=C1C1=CC=CC=C1)COC1=CC=C(S1)CNCCO	153
1--114	O1CCOC2=C1C=CC(=C2)C=2C(=C(C=CC2)COC2=C(C=C(C=C2)CNC[C@H](CC(=O)O)O)C(F)(F)F)C	154
1--113	O1CCOC2=C1C=CC(=C2)C=2C(=C(C=CC2)COC2=C(C=C(C=C2)CNCCNC(C)=O)C(F)(F)F)C	155
1--112	O1CCOC2=C1C=CC(=C2)C=2C(=C(C=CC2)COC2=C(C=C(C=C2)CN2[C@@H](CCCC2)C(=O)O)C(F)(F)F)C	156
1--101	CC1=C(C=CC=C1C1=CC=CC=C1)COC=1C=C2CCNCC2=CC1	157
